# Supplementary material for: Mpp23Aa/Xpp37Aa Insecticidal Proteins from Bacillus thuringiensis (Bacillales: Bacillaceae) Are Highly Toxic to Anthonomus grandis (Coleoptera: Curculionidae) Larvae
Source: Toxins (Basel). 2023 Jan 8;15(1):55. doi: 10.3390/toxins15010055 (PMC9865532; doi:10.3390/toxins15010055)
Supplement: Supplementary file 1 [file toxins-15-00055-s001.zip]

Archive with 1 entries (1 files):
- toxins-2129256-supplementary.pdf
